# Supplementary material for: Genome-Wide Identification, Phylogenetic Analysis and Salt-Responsive Expression Profiling of the MYB Transcription Factor Family in Cannabis sativa L. During Seed Germination
Source: Int J Mol Sci. 2026 Jan 22;27(2):1087. doi: 10.3390/ijms27021087 (PMC12841950; doi:10.3390/ijms27021087)
Supplement: Supplementary file 1 [file ijms-27-01087-s001.zip]

Archive with 2 entries (2 files):
- Supplementary Table S1. Gene-specific primers used for qRT-PCR analysis.pdf
- Supplementary Table S2. Differentially expressed CsMYB genes identified by RNA-seq under salt stress.xls
