# Supplementary material for: Genome-Wide Identification, Phylogenetic Analysis and Salt-Responsive Expression Profiling of the MYB Transcription Factor Family in Cannabis sativa L. During Seed Germination
Source: Int J Mol Sci. 2026 Jan 22;27(2):1087. doi: 10.3390/ijms27021087 (PMC12841950; doi:10.3390/ijms27021087)
Supplement: Supplementary file 1 [file ijms-27-01087-s001.zip › Supplementary Table S2. Differentially expressed CsMYB genes identified by RNA-seq under salt stress.xls]

## Sheet: Sheet1
Gene Name	log₂FoldChange (NaCl/Control)	p-value	padj
CsMYB14	3.78	1.45e-08	3.21e-07
CsMYB19	3.45	4.67e-05	0.000234
CsMYB33	3.21	2.88e-07	1.02e-06
CsMYB44	2.87	6.34e-06	4.11e-05
CsMYB58	2.56	0.000321	0.000987
CsMYB63	2.15	0.00156	0.00389
CsMYB78	1.89	5.22e-10	2.15e-08
CsMYB79	1.67	8.91e-09	2.67e-07
CsMYB101	1.23	0.000745	0.00211
CsMYB110	1.12	1.23e-05	7.45e-05
CsMYB5	0.87	0.00234	0.00512
CsMYB22	0.86	0.00189	0.00423
CsMYB41	0.85	0.00345	0.00712
CsMYB90	0.71	0.000412	0.00123
CsMYB4	0.58	0.00134	0.00412
CsMYB81	0.56	0.00114	0.00312
CsMYB32	0.56	0.00134	0.00112
CsMYB16	-0.38	2.38e-07	1.21e-07
CsMYB48	-0.44	0.000221	0.000187
CsMYB7	-0.67	1.15e-08	2.21e-07
CsMYB60	-1.45	5.34e-06	2.11e-05
CsMYB71	-1.67	2.18e-07	1.02e-06
CsMYB25	-1.98	0.00348	0.00612
CsMYB20	-2.34	0.000545	0.00111
